# Supplementary material for: Matrilineal Behavioral and Physiological Changes following the Removal of a Non-Alpha Matriarch in Rhesus Macaques (Macaca mulatta)
Source: PLoS One. 2016 Jun 8;11(6):e0157108. doi: 10.1371/journal.pone.0157108 (PMC4898773; doi:10.1371/journal.pone.0157108)
Supplement: S1 Dataset — (XLSX) [file pone.0157108.s001.xlsx]

## Sheet: Sheet1
Subject	Aug14HCC	Feb15HCC	HCCDiff	Matriline	EloAug14	EloFeb15	EloDiff	InitiateIntenseBefore	InitiateIntenseAfter
1	38.5	48.7026	10.2026	3	877	1514	637	0	2
2	28.9	46.4525	17.5525	3	753	1384	631	0	4
3	43.3	35.8566	-7.44343	3	520	1080	560	3	3
4	48.6	67.5926	18.9926	3	940	1406	466	1	20
5	46.4	49.2637	2.86372	3	779	1194	415	0	0
6	38.8	62.2578	23.4578	3	1196	1570	374	1	5
7	29.5	36.2434	6.74339	3	430	779	349	0	1
8	61.4	79.5699	18.1699	3	1199	1538	339	0	2
9	30.4	42.6186	12.2186	3	984	1305	321	1	11
10	41.7	35.7333	-5.96667	3	872	1143	271	1	3
11	51.1	40.9031	-10.1969	3	772	1005	233	0	0
12	53.2	46.4	-6.8	3	1418	1622	204	5	10
13		117.371		3	1736	1930	194	0	12
14	89.8	36.2903	-53.5097	3	1675	1865	190	0	25
15	506.4	33.8688	-472.531	3	1007	1130	123	1	5
16		52.8		3	826	905	79	3	1
17	33.5	43.8247	10.3247	3	807	838	31	0	0
18		44.8925		3	1216	1184	-32	0	7
19	33.1	78.5951	45.4951	3	709	664	-45	0	0
20	52.4	37.658	-14.742	3	1189	1143	-46	1	6
21	57.4	42.4364	-14.9636	3	1192	1134	-58	0	3
22	43.9	39.4366	-4.46338	3	1189	1130	-59	0	4
23	44	38.1142	-5.88579	3	909	812	-97	0	0
24	40.1	38.1333	-1.96667	3	855	681	-174	0	0
25	47.1	41.1804	-5.91958	3	1229	960	-269	1	2
26	32.1	48.9687	16.8687	3	1093	734	-359	2	2
27	43.7	42.8951	-0.804914	3	1351	942	-409	1	14
28	54.6	61.4874	6.88738	3	1099	653	-446	0	3
29	38.5	67.6	29.1	3	1282	817	-465	1	3
30		79.0759		1	757	254	-503	0	0
31	43.7	42.2178	-1.48223	4	923	444	-479	0	0
32	83.6	63.0667	-20.5333	4	852	450	-402	0	2
33				4	957	567	-390	0	1
34	31.4	40.4762	9.07619	1	805	463	-342	0	0
35	36.9	57.7689	20.8689	1	458	122	-336	0	0
36	76.1	64.9368	-11.1632	4	582	350	-232	0	0
37	46.5	44.1315	-2.36854	4	709	477	-232	0	0
38	38.2	52.4194	14.2194	4	936	739	-197	0	0
39	78.2	44.7581	-33.4419	4	1030	897	-133	0	1
40	59.1	36.8737	-22.2263	1	565	465	-100	0	2
41	41.7	46.9185	5.21849	4	870	795	-75	0	0
42		56.8		4	624	577	-47	0	0
43	30.7	43.6919	12.9919	4	572	545	-27	0	1
44	30.1	40.7407	10.6407	1	2108	2090	-18	3	22
45	51.8	39.839	-11.961	4	831	851	20	0	2
46	52.2	57.0667	4.86667	4	787	837	50	0	0
47	42.1	45.3333	3.23333	4	596	650	54	0	2
48	45.7			4	495	635	140	0	3
49		38.6318		4	484	940	456	0	3

## Sheet: Sheet2
Subject	Matriline	IAggBefore	IaggAfter	VigBefore	VigAfter	GroomBefore	GroomAfter	Totalgroom6months
8	3	4	12	184	205	55	65	149
14	3	7	10	223	206	80	109	243
13	3	5	11	182	197	41	108	195
20	3	6	4	148	156	44	33	133
15	3	4	11	211	235	31	51	93
29	3	3	0	133	183	26	85	180
6	3	4	7	161	167	57	88	196
12	3	0	5	154	182	97	101	320
4	3	6	12	212	263	97	82	220
11	3	3	7	108	124	53	107	194
44	1	8	12	212	231	53	61	120
39	4	9	2	164	178	31	69	121
49	4	1	4	173	157	16	130	169
30	1	0	1	129	187	47	59	155
46	4	3	1	142	166	103	83	213
